# Supplementary material for: Emotion Regulation, Eating Psychopathology, and Putative Transdiagnostic Psychological Processes: Findings from an Exploratory Network Analysis in a College Sample
Source: Nutrients. 2024 Oct 11;16(20):3452. doi: 10.3390/nu16203452 (PMC11510149; doi:10.3390/nu16203452)
Supplement: Supplementary file 1 [file nutrients-16-03452-s001.zip]

Archive with 1 entries (1 files):
- nutrients-3183619-supplementary.pdf
